# Supplementary material for: Urinary Continence Resolution after Bariatric Surgery: Long-Term Results after Six-Year Follow-Up
Source: J Clin Med. 2023 Mar 8;12(6):2109. doi: 10.3390/jcm12062109 (PMC10051985; doi:10.3390/jcm12062109)
Supplement: Supplementary file 1 [file jcm-12-02109-s001.zip]

Archive with 1 entries (1 files):
- jcm-2173904-SI.pdf
